# Supplementary material for: Pre-, Per- and post-cooling strategies used by competitive tennis players in hot dry and hot humid conditions
Source: Front Sports Act Living. 2024 Sep 18;6:1427066. doi: 10.3389/fspor.2024.1427066 (PMC11445033; doi:10.3389/fspor.2024.1427066)
Supplement: Supplementary file 1 [file Datasheet1.xlsx]

## Sheet: all
			Symptoms						Muscle cramps						Heat exhaustion						Heat-related injuries						Heat stroke						Cold drinks						Cold shower						Cold water spray
	Environment		All players		Conditions				All players		Conditions				All players		Conditions				All players		Conditions				All players		Conditions				All players		Conditions				All players		Conditions				All players		Conditions
					HD	HH					HD	HH					HD	HH					HD	HH					HD	HH					HD	HH					HD	HH					HD	HH
			Symptoms	Yes	75	98			Symptoms	Yes	35	55			Symptoms	Yes	46	70			Symptoms	Yes	2	2			Symptoms	Yes	18	20			Uses	Yes	87	76			Uses	Yes	88	93			Uses	Yes	45	38
				No	54	31				No	94	74				No	83	79				No	127	127				No	111	109				No	42	53				No	41	36				No	84	91
		*	X-squared = 9.2813, df = 1, p-value = 0.002315					*	X-squared = 6.8254, df = 1, p-value = 0.008987					*	X-squared = 9.0219, df = 1, p-value = 0.002668						X-squared = 0, df = 1, p-value = 1						X-squared = 0.12344, df = 1, p-value = 0.7253						X-squared = 2.016, df = 1, p-value = 0.1556						X-squared = 0.4628, df = 1, p-value = 0.4963						X-squared = 0.87036, df = 1, p-value = 0.3509
	Level		Both environment		Level				Both environment		Level				Both environment		Level				Both environment		Level				Both environment		Level				Both environment		Level				Both environment		Level				Both environment		Level
					Regional	National	International				Regional	National	International				Regional	National	International				Regional	National	International				Regional	National	International				Regional	National	International				Regional	National	International				Regional	National	International
			Symptoms	Yes	81	38	54		Symptoms	Yes	41	20	29		Symptoms	Yes	53	23	40		Symptoms	Yes	2	0	2		Symptoms	Yes	22	5	11		Uses	Yes	73	48	42		Uses	Yes	73	40	68		Uses	Yes	37	22	24
				No	27	22	36			No	67	40	61			No	55	37	50			No	106	60	88			No	86	55	79			No	35	12	48			No	35	20	22			No	71	38	66
			X-squared = 5.4898, df = 2, p-value = 0.06425						X-squared = 0.79497, df = 2, p-value = 0.672						X-squared = 1.8131, df = 2, p-value = 0.4039						X-squared = 1.2753, df = 2, p-value = 0.5285						X-squared = 5.1411, df = 2, p-value = 0.07649					*	X-squared = 18.75, df = 2, p-value = 8.48e-05						X-squared = 1.9411, df = 2, p-value = 0.3789						X-squared = 2.0212, df = 2, p-value = 0.364
			Comparison		X-squared	p.Chisq	p.adj.Chisq		Comparison		X-squared	p.Chisq	p.adj.Chisq		Comparison		X-squared	p.Chisq	p.adj.Chisq		Comparison		X-squared	p.Chisq	p.adj.Chisq		Comparison		X-squared	p.Chisq	p.adj.Chisq		Comparison		X-squared	p.Chisq	p.adj.Chisq		Comparison		X-squared	p.Chisq	p.adj.Chisq		Comparison		X-squared	p.Chisq	p.adj.Chisq
			Regional	National					Regional	National					Regional	National					Regional	National					Regional	National					Regional	National	2.9469	0.086	0.258		Regional	National					Regional	National
			Regional	International					Regional	International					Regional	International					Regional	International					Regional	International					Regional	International	8.8293	0.00296	0.00888		Regional	International					Regional	International
			National	International					National	International					National	International					National	International					National	International					National	International	16.667	4.46e-05	0.000134		National	International					National	International
	Environment by level		Regional		Conditions				Regional		Conditions				Regional		Conditions				Regional		Conditions				Regional		Conditions				Regional		Conditions				Regional		Conditions				Regional		Conditions
					HD	HH					HD	HH					HD	HH					HD	HH					HD	HH					HD	HH					HD	HH					HD	HH
			Symptoms	Yes	38	43			Symptoms	Yes	20	21			Symptoms	Yes	22	31			Symptoms	Yes	1	1			Symptoms	Yes	11	11			Uses	Yes	41	32			Uses	Yes	37	36			Uses	Yes	22	15
				No	16	11				No	34	33				No	32	23				No	53	53				No	43	43				No	13	22				No	17	18				No	32	39
			X-squared = 1.2346, df = 1, p-value = 0.2665						X-squared = 0.039316, df = 1, p-value = 0.8428						X-squared = 3.001, df = 1, p-value = 0.08321						X-squared = 0, df = 1, p-value = 1						X-squared = 0, df = 1, p-value = 1						X-squared = 3.4239, df = 1, p-value = 0.06426						X-squared = 0.04227, df = 1, p-value = 0.8371						X-squared = 2.0145, df = 1, p-value = 0.1558
			National		Conditions				National		Conditions				National		Conditions				National		Conditions				National		Conditions				National		Conditions				National		Conditions				National		Conditions
					HD	HH					HD	HH					HD	HH					HD	HH					HD	HH					HD	HH					HD	HH					HD	HH
			Symptoms	Yes	14	24			Symptoms	Yes	5	15			Symptoms	Yes	9	14			Symptoms	Yes	0	0			Symptoms	Yes	1	4			Uses	Yes	26	22			Uses	Yes	19	21			Uses	Yes	10	12
				No	16	6				No	25	15				No	21	16				No	30	30				No	29	26				No	4	8				No	11	9				No	20	18
		*	X-squared = 7.177, df = 1, p-value = 0.007384					*	X-squared = 7.5, df = 1, p-value = 0.00617						X-squared = 1.7626, df = 1, p-value = 0.1843						X-squared = NaN, df = 1, p-value = NA						X-squared = 1.9636, df = 1, p-value = 0.1611						X-squared = 1.6667, df = 1, p-value = 0.1967						X-squared = 0.3, df = 1, p-value = 0.5839						X-squared = 0.28708, df = 1, p-value = 0.5921
			International		Conditions				International		Conditions				International		Conditions				International		Conditions				International		Conditions				International		Conditions				International		Conditions				International		Conditions
					HD	HH					HD	HH					HD	HH					HD	HH					HD	HH					HD	HH					HD	HH					HD	HH
			Symptoms	Yes	23	31			Symptoms	Yes	10	19			Symptoms	Yes	15	25			Symptoms	Yes	1	1			Symptoms	Yes	6	5			Uses	Yes	20	22			Uses	Yes	32	36			Uses	Yes	13	11
				No	22	14				No	32	26				No	30	20				No	44	44				No	39	40				No	25	23				No	13	9				No	32	34
			X-squared = 2.963, df = 1, p-value = 0.08519					*	X-squared = 4.121, df = 1, p-value = 0.04235					*	X-squared = 4.5, df = 1, p-value = 0.03389						X-squared = 0, df = 1, p-value = 1						X-squared = 0.10357, df = 1, p-value = 0.7476						X-squared = 0.17857, df = 1, p-value = 0.6726						X-squared = 0.96257, df = 1, p-value = 0.3265						X-squared = 0.22727, df = 1, p-value = 0.6336
	Level by environment		HD environment		Level				HD environment		Level				HD environment		Level				HD environment		Level				HD environment		Level				HD environment		Level				HD environment		Level				HD environment		Level
					Regional	National	International				Regional	National	International				Regional	National	International				Regional	National	International				Regional	National	International				Regional	National	International				Regional	National	International				Regional	National	International
			Symptoms	Yes	38	14	23		Symptoms	Yes	20	5	10		Symptoms	Yes	22	9	15		Symptoms	Yes	1	0	1		Symptoms	Yes	11	1	6		Uses	Yes	41	26	20		Uses	Yes	37	19	32		Uses	Yes	22	10	13
				No	16	16	22			No	34	25	35			No	32	21	30			No	53	30	44			No	43	29	39			No	13	4	25			No	17	11	13			No	32	20	32
			X-squared = 5.8551, df = 2, p-value = 0.05353						X-squared = 4.8903, df = 2, p-value = 0.08671						X-squared = 1.1326, df = 2, p-value = 0.5676						X-squared = 0.63766, df = 2, p-value = 0.727						X-squared = 4.6845, df = 2, p-value = 0.09611					*	X-squared = 17.659, df = 2, p-value = 0.0001464						X-squared = 0.50612, df = 2, p-value = 0.7764						X-squared = 1.5592, df = 2, p-value = 0.4586
			Comparison		X-squared	p.Chisq	p.adj.Chisq		Comparison		X-squared	p.Chisq	p.adj.Chisq		Comparison		X-squared	p.Chisq	p.adj.Chisq		Comparison		X-squared	p.Chisq	p.adj.Chisq		Comparison		X-squared	p.Chisq	p.adj.Chisq		Comparison		X-squared	p.Chisq	p.adj.Chisq		Comparison		X-squared	p.Chisq	p.adj.Chisq		Comparison		X-squared	p.Chisq	p.adj.Chisq
			Regional	National	4.5949	0.0321	0.0963		Regional	National					Regional	National					Regional	National					Regional	National					Regional	National	1.3783	0.24	0.72		Regional	National					Regional	National
			Regional	International	3.8495	0.0498	0.149		Regional	International					Regional	International					Regional	International					Regional	International					Regional	International	10.286	0.00134	0.00402		Regional	International					Regional	International
			National	International	0.14225	0.706	1		National	International					National	International					National	International					National	International					National	International	13.531	0.000235	0.000705		National	International					National	International
			HH environment		Level				HH environment		Level				HH environment		Level				HH environment		Level				HH environment		Level				HH environment		Level				HH environment		Level				HH environment		Level
					Regional	National	International				Regional	National	International				Regional	National	International				Regional	National	International				Regional	National	International				Regional	National	International				Regional	National	International				Regional	National	International
			Symptoms	Yes	43	24	31		Symptoms	Yes	21	15	19		Symptoms	Yes	31	14	25		Symptoms	Yes	1	0	1		Symptoms	Yes	11	4	5		Uses	Yes	32	22	22		Uses	Yes	36	21	36		Uses	Yes	15	12	11
				No	11	6	14			No	33	15	26			No	23	16	20			No	53	30	44			No	43	26	40			No	22	8	23			No	18	9	9			No	39	18	34
			X-squared = 1.899, df = 2, p-value = 0.3869						X-squared = 0.97833, df = 2, p-value = 0.6131						X-squared = 0.94295, df = 2, p-value = 0.6241						X-squared = 0.63766, df = 2, p-value = 0.727						X-squared = 1.747, df = 2, p-value = 0.4175						X-squared = 4.448, df = 2, p-value = 0.1082						X-squared = 2.254, df = 2, p-value = 0.324						X-squared = 2.2221, df = 2, p-value = 0.3292
			Comparison		X-squared	p.Chisq	p.adj.Chisq		Comparison		X-squared	p.Chisq	p.adj.Chisq		Comparison		X-squared	p.Chisq	p.adj.Chisq		Comparison		X-squared	p.Chisq	p.adj.Chisq		Comparison		X-squared	p.Chisq	p.adj.Chisq		Comparison		X-squared	p.Chisq	p.adj.Chisq		Comparison		X-squared	p.Chisq	p.adj.Chisq		Comparison		X-squared	p.Chisq	p.adj.Chisq
			Regional	National					Regional	National					Regional	National					Regional	National					Regional	National					Regional	National					Regional	National					Regional	National
			Regional	International					Regional	International					Regional	International					Regional	International					Regional	International					Regional	International					Regional	International					Regional	International
			National	International					National	International					National	International					National	International					National	International					National	International					National	International					National	International
[truncated: 13 more columns]

## Sheet: pre
			Cold drinks						Cold shower						Cold water spray						Cold towel						Cold water immersion						Cold packs						Ice slurry ingestion						Menthol ingestion
	Environment		All players		Conditions				All players		Conditions				All players		Conditions				All players		Conditions				All players		Conditions				All players		Conditions				All players		Conditions				All players		Conditions
					HD	HH					HD	HH					HD	HH					HD	HH					HD	HH					HD	HH					HD	HH					HD	HH
			Uses	Yes	37	42			Uses	Yes	25	32			Uses	Yes	10	9			Uses	Yes	1	4			Uses	Yes	6	11			Uses	Yes	2	5			Uses	Yes	0	2			Uses	Yes	1	2
				No	92	87				No	104	97				No	119	120				No	128	125				No	123	118				No	127	124				No	129	127				No	128	127
			X-squared = 0.45612, df = 1, p-value = 0.4994						X-squared = 1.1034, df = 1, p-value = 0.2935						X-squared = 0.056816, df = 1, p-value = 0.8116						X-squared = 1.8356, df = 1, p-value = 0.1755						X-squared = 1.5743, df = 1, p-value = 0.2096						X-squared = 1.3216, df = 1, p-value = 0.2503						X-squared = 2.0156, df = 1, p-value = 0.1557						X-squared = 0.33725, df = 1, p-value = 0.5614
	Level		Both environment		Level				Both environment		Level				Both environment		Level				Both environment		Level				Both environment		Level				Both environment		Level				Both environment		Level				Both environment		Level
					Regional	National	International				Regional	National	International				Regional	National	International				Regional	National	International				Regional	National	International				Regional	National	International				Regional	National	International				Regional	National	International
			Uses	Yes	36	18	25		Uses	Yes	26	11	20		Uses	Yes	8	3	8		Uses	Yes	2	0	3		Uses	Yes	9	3	5		Uses	Yes	0	0	7		Uses	Yes	0	1	1		Uses	Yes	0	1	2
				No	72	42	65			No	82	49	70			No	100	57	82			No	106	60	87			No	99	57	85			No	108	60	83			No	108	59	89			No	108	59	88
			X-squared = 0.72736, df = 2, p-value = 0.6951						X-squared = 0.73987, df = 2, p-value = 0.6908						X-squared = 0.79858, df = 2, p-value = 0.6708						X-squared = 2.112, df = 2, p-value = 0.3478						X-squared = 0.9362, df = 2, p-value = 0.6262					*	X-squared = 13.431, df = 2, p-value = 0.001212						X-squared = 1.5957, df = 2, p-value = 0.4503						X-squared = 2.2821, df = 2, p-value = 0.3195
			Comparison		X-squared	p.Chisq	p.adj.Chisq		Comparison		X-squared	p.Chisq	p.adj.Chisq		Comparison		X-squared	p.Chisq	p.adj.Chisq		Comparison		X-squared	p.Chisq	p.adj.Chisq		Comparison		X-squared	p.Chisq	p.adj.Chisq		Comparison		X-squared	p.Chisq	p.adj.Chisq		Comparison		X-squared	p.Chisq	p.adj.Chisq		Comparison		X-squared	p.Chisq	p.adj.Chisq
			Regional	National					Regional	National					Regional	National					Regional	National					Regional	National					Regional	National	NaN	NaN	NaN		Regional	National					Regional	National
			Regional	International					Regional	International					Regional	International					Regional	International					Regional	International					Regional	International	8.7079	0.00317	0.00634		Regional	International					Regional	International
			National	International					National	International					National	International					National	International					National	International					National	International	4.8951	0.0269	0.0538		National	International					National	International
	Environment by level		Regional		Conditions				Regional		Conditions				Regional		Conditions				Regional		Conditions				Regional		Conditions				Regional		Conditions				Regional		Conditions				Regional		Conditions
					HD	HH					HD	HH					HD	HH					HD	HH					HD	HH					HD	HH					HD	HH					HD	HH
			Uses	Yes	18	18			Uses	Yes	13	13			Uses	Yes	4	4			Uses	Yes	1	1			Uses	Yes	3	6			Uses	Yes	0	0			Uses	Yes	0	0			Uses	Yes	0	0
				No	36	36				No	41	41				No	50	50				No	53	53				No	51	48				No	54	54				No	54	54				No	54	54
			X-squared = 0, df = 1, p-value = 1						X-squared = 0, df = 1, p-value = 1						X-squared = 0, df = 1, p-value = 1						X-squared = 0, df = 1, p-value = 1						X-squared = 1.0909, df = 1, p-value = 0.2963						X-squared = NaN, df = 1, p-value = NA						X-squared = NaN, df = 1, p-value = NA						X-squared = NaN, df = 1, p-value = NA
			National		Conditions				National		Conditions				National		Conditions				National		Conditions				National		Conditions				National		Conditions				National		Conditions				National		Conditions
					HD	HH					HD	HH					HD	HH					HD	HH					HD	HH					HD	HH					HD	HH					HD	HH
			Uses	Yes	9	9			Uses	Yes	4	7			Uses	Yes	2	1			Uses	Yes	0	0			Uses	Yes	1	2			Uses	Yes	0	0			Uses	Yes	0	1			Uses	Yes	1	0
				No	21	21				No	26	23				No	28	29				No	30	30				No	29	28				No	30	30				No	30	29				No	29	30
			X-squared = 0, df = 1, p-value = 1						X-squared = 1.0019, df = 1, p-value = 0.3169						X-squared = 0.35088, df = 1, p-value = 0.5536						X-squared = NaN, df = 1, p-value = NA						X-squared = 0.35088, df = 1, p-value = 0.5536						X-squared = NaN, df = 1, p-value = NA						X-squared = 1.0169, df = 1, p-value = 0.3132						X-squared = 1.0169, df = 1, p-value = 0.3132
			International		Conditions				International		Conditions				International		Conditions				International		Conditions				International		Conditions				International		Conditions				International		Conditions				International		Conditions
					HD	HH					HD	HH					HD	HH					HD	HH					HD	HH					HD	HH					HD	HH					HD	HH
			Uses	Yes	10	15			Uses	Yes	8	12			Uses	Yes	4	4			Uses	Yes	0	3			Uses	Yes	2	3			Uses	Yes	2	5			Uses	Yes	0	1			Uses	Yes	0	2
				No	35	30				No	37	33				No	41	41				No	45	42				No	43	42				No	43	40				No	45	44				No	45	43
			X-squared = 1.3846, df = 1, p-value = 0.2393						X-squared = 1.0286, df = 1, p-value = 0.3105						X-squared = 0, df = 1, p-value = 1						X-squared = 3.1034, df = 1, p-value = 0.07813						X-squared = 0.21176, df = 1, p-value = 0.6454						X-squared = 1.3941, df = 1, p-value = 0.2377						X-squared = 1.0112, df = 1, p-value = 0.3146						X-squared = 2.0455, df = 1, p-value = 0.1527
	Level by environment		HD environment		Level				HD environment		Level				HD environment		Level				HD environment		Level				HD environment		Level				HD environment		Level				HD environment		Level				HD environment		Level
					Regional	National	International				Regional	National	International				Regional	National	International				Regional	National	International				Regional	National	International				Regional	National	International				Regional	National	International				Regional	National	International
			Uses	Yes	18	9	10		Uses	Yes	13	4	8		Uses	Yes	4	2	4		Uses	Yes	1	0	0		Uses	Yes	3	1	2		Uses	Yes	0	0	2		Uses	Yes	0	0	0		Uses	Yes	0	1	0
				No	36	21	35			No	41	26	37			No	50	28	41			No	53	30	45			No	51	29	43			No	54	30	43			No	54	30	45			No	54	29	45
			X-squared = 1.5146, df = 2, p-value = 0.4689						X-squared = 1.5375, df = 2, p-value = 0.4636						X-squared = 0.13972, df = 2, p-value = 0.9325						X-squared = 1.3997, df = 2, p-value = 0.4966						X-squared = 0.22141, df = 2, p-value = 0.8952						X-squared = 3.7921, df = 2, p-value = 0.1502						X-squared = NaN, df = 2, p-value = NA						X-squared = 3.3258, df = 2, p-value = 0.1896
			Comparison		X-squared	p.Chisq	p.adj.Chisq		Comparison		X-squared	p.Chisq	p.adj.Chisq		Comparison		X-squared	p.Chisq	p.adj.Chisq		Comparison		X-squared	p.Chisq	p.adj.Chisq		Comparison		X-squared	p.Chisq	p.adj.Chisq		Comparison		X-squared	p.Chisq	p.adj.Chisq		Comparison		X-squared	p.Chisq	p.adj.Chisq		Comparison		X-squared	p.Chisq	p.adj.Chisq
			Regional	National					Regional	National					Regional	National					Regional	National					Regional	National					Regional	National					Regional	National					Regional	National
			Regional	International					Regional	International					Regional	International					Regional	International					Regional	International					Regional	International					Regional	International					Regional	International
			National	International					National	International					National	International					National	International					National	International					National	International					National	International					National	International
			HH environment		Level				HH environment		Level				HH environment		Level				HH environment		Level				HH environment		Level				HH environment		Level				HH environment		Level				HH environment		Level
					Regional	National	International				Regional	National	International				Regional	National	International				Regional	National	International				Regional	National	International				Regional	National	International				Regional	National	International				Regional	National	International
			Uses	Yes	18	9	15		Uses	Yes	13	7	12		Uses	Yes	4	1	4		Uses	Yes	1	0	3		Uses	Yes	6	2	3		Uses	Yes	0	0	5		Uses	Yes	0	1	1		Uses	Yes	0	0	2
				No	36	21	30			No	41	23	33			No	50	29	41			No	53	30	42			No	48	28	42			No	54	30	40			No	54	29	44			No	54	30	43
			X-squared = 4.448, df = 2, p-value = 0.1082						X-squared = 0.13391, df = 2, p-value = 0.9352						X-squared = 0.88256, df = 2, p-value = 0.6432						X-squared = 3.1447, df = 2, p-value = 0.2076						X-squared = 0.79507, df = 2, p-value = 0.672					*	X-squared = 9.7097, df = 2, p-value = 0.007791						X-squared = 1.6083, df = 2, p-value = 0.4475						X-squared = 3.7921, df = 2, p-value = 0.1502
			Comparison		X-squared	p.Chisq	p.adj.Chisq		Comparison		X-squared	p.Chisq	p.adj.Chisq		Comparison		X-squared	p.Chisq	p.adj.Chisq		Comparison		X-squared	p.Chisq	p.adj.Chisq		Comparison		X-squared	p.Chisq	p.adj.Chisq		Comparison		X-squared	p.Chisq	p.adj.Chisq		Comparison		X-squared	p.Chisq	p.adj.Chisq		Comparison		X-squared	p.Chisq	p.adj.Chisq
			Regional	National					Regional	National					Regional	National					Regional	National					Regional	National					Regional	National	NaN	NaN	NaN		Regional	National					Regional	National
			Regional	International					Regional	International					Regional	International					Regional	International					Regional	International					Regional	International	6.3191	0.0119	0.0238		Regional	International					Regional	International
			National	International					National	International					National	International					National	International					National	International					National	International	3.5714	0.0588	0.118		National	International					National	International

## Sheet: per
			Cold drinks						Cold shower						Cold water spray						Cold towel						Cold water immersion						Cold packs						Ice slurry ingestion						Menthol ingestion
	Environment		All players		Conditions				All players		Conditions				All players		Conditions				All players		Conditions				All players		Conditions				All players		Conditions				All players		Conditions				All players		Conditions
					HD	HH					HD	HH					HD	HH					HD	HH					HD	HH					HD	HH					HD	HH					HD	HH
			Uses	Yes	78	67			Uses	Yes	0	0			Uses	Yes	42	37			Uses	Yes	44	39			Uses	Yes	0	0			Uses	Yes	19	20			Uses	Yes	0	5			Uses	Yes	1	1
				No	51	62				No	0	0				No	87	92				No	85	90				No	0	0				No	110	109				No	129	124				No	128	128
			X-squared = 1.9053, df = 1, p-value = 0.1675												X-squared = 0.45612, df = 1, p-value = 0.4994						X-squared = 0.44406, df = 1, p-value = 0.5052												X-squared = 0.030207, df = 1, p-value = 0.862					*	X-squared = 5.0988, df = 1, p-value = 0.02394						X-squared = 0, df = 1, p-value = 1
	Level		Both environment		Level				Both environment		Level				Both environment		Level				Both environment		Level				Both environment		Level				Both environment		Level				Both environment		Level				Both environment		Level
					Regional	National	International				Regional	National	International				Regional	National	International				Regional	National	International				Regional	National	International				Regional	National	International				Regional	National	International				Regional	National	International
			Uses	Yes	68	41	36		Uses	Yes	0	0	0		Uses	Yes	42	20	17		Uses	Yes	21	17	45		Uses	Yes	0	0	0		Uses	Yes	6	8	25		Uses	Yes	1	2	2		Uses	Yes	0	2	0
				No	40	19	54			No	0	0	0			No	66	40	73			No	87	43	45			No	0	0	0			No	102	52	65			No	107	58	88			No	108	58	90
		*	X-squared = 15.191, df = 2, p-value = 0.0005028											*	X-squared = 9.5141, df = 2, p-value = 0.008591					*	X-squared = 21.532, df = 2, p-value = 2.111e-05											*	X-squared = 19.087, df = 2, p-value = 7.167e-05						X-squared = 1.235, df = 2, p-value = 0.5393					*	X-squared = 6.6516, df = 2, p-value = 0.03594
			Comparison		X-squared	p.Chisq	p.adj.Chisq		Comparison		X-squared	p.Chisq	p.adj.Chisq		Comparison		X-squared	p.Chisq	p.adj.Chisq		Comparison		X-squared	p.Chisq	p.adj.Chisq		Comparison		X-squared	p.Chisq	p.adj.Chisq		Comparison		X-squared	p.Chisq	p.adj.Chisq		Comparison		X-squared	p.Chisq	p.adj.Chisq		Comparison		X-squared	p.Chisq	p.adj.Chisq
			Regional	National	0.48822	0.485	1		Regional	National					Regional	National	0.51126	0.475	1		Regional	National	1.7412	0.187	0.561		Regional	National					Regional	National	3.0545	0.0805	0.242		Regional	National					Regional	National	3.6434	0.0563	0.113
			Regional	International	10.381	0.00127	0.00381		Regional	International					Regional	International	9.387	0.00219	0.00657		Regional	International	20.625	5.59e-06	1.68e-05		Regional	International					Regional	International	18.358	1.83e-05	5.49e-05		Regional	International					Regional	International	NaN	NaN	NaN
			National	International	11.568	0.000671	0.00201		National	International					National	International	4.0421	0.0444	0.133		National	International	6.9694	0.00829	0.0249		National	International					National	International	4.3771	0.0364	0.109		National	International					National	International	3.0405	0.0812	0.162
	Environment by level		Regional		Conditions				Regional		Conditions				Regional		Conditions				Regional		Conditions				Regional		Conditions				Regional		Conditions				Regional		Conditions				Regional		Conditions
					HD	HH					HD	HH					HD	HH					HD	HH					HD	HH					HD	HH					HD	HH					HD	HH
			Uses	Yes	40	28			Uses	Yes	0	0			Uses	Yes	22	20			Uses	Yes	14	7			Uses	Yes	0	0			Uses	Yes	2	4			Uses	Yes	0	1			Uses	Yes	0	0
				No	14	26				No	0	0				No	32	34				No	40	47				No	0	0				No	52	50				No	54	53				No	54	54
		*	X-squared = 5.7176, df = 1, p-value = 0.0168												X-squared = 0.15584, df = 1, p-value = 0.693						X-squared = 2.8966, df = 1, p-value = 0.08877												X-squared = 0.70588, df = 1, p-value = 0.4008						X-squared = 1.0093, df = 1, p-value = 0.3151						X-squared = NaN, df = 1, p-value = NA
			National		Conditions				National		Conditions				National		Conditions				National		Conditions				National		Conditions				National		Conditions				National		Conditions				National		Conditions
					HD	HH					HD	HH					HD	HH					HD	HH					HD	HH					HD	HH					HD	HH					HD	HH
			Uses	Yes	21	20			Uses	Yes	0	0			Uses	Yes	11	9			Uses	Yes	9	8			Uses	Yes	0	0			Uses	Yes	3	5			Uses	Yes	0	2			Uses	Yes	1	1
				No	9	10				No	0	0				No	19	21				No	21	22				No	0	0				No	27	25				No	30	28				No	29	29
			X-squared = 0.077022, df = 1, p-value = 0.7814												X-squared = 0.3, df = 1, p-value = 0.5839						X-squared = 0.082079, df = 1, p-value = 0.7745												X-squared = 0.57692, df = 1, p-value = 0.4475						X-squared = 2.069, df = 1, p-value = 0.1503						X-squared = 0, df = 1, p-value = 1
			International		Conditions				International		Conditions				International		Conditions				International		Conditions				International		Conditions				International		Conditions				International		Conditions				International		Conditions
					HD	HH					HD	HH					HD	HH					HD	HH					HD	HH					HD	HH					HD	HH					HD	HH
			Uses	Yes	17	19			Uses	Yes	0	0			Uses	Yes	9	8			Uses	Yes	21	24			Uses	Yes	0	0			Uses	Yes	14	11			Uses	Yes	0	2			Uses	Yes	0	0
				No	28	26				No	0	0				No	36	37				No	24	21				No	0	0				No	31	34				No	45	43				No	45	45
			X-squared = 0.18519, df = 1, p-value = 0.667												X-squared = 0.072522, df = 1, p-value = 0.7877						X-squared = 0.4, df = 1, p-value = 0.5271												X-squared = 0.49846, df = 1, p-value = 0.4802						X-squared = 2.0455, df = 1, p-value = 0.1527						X-squared = NaN, df = 1, p-value = NA
	Level by environment		HD environment		Level				HD environment		Level				HD environment		Level				HD environment		Level				HD environment		Level				HD environment		Level				HD environment		Level				HD environment		Level
					Regional	National	International				Regional	National	International				Regional	National	International				Regional	National	International				Regional	National	International				Regional	National	International				Regional	National	International				Regional	National	International
			Uses	Yes	40	21	17		Uses	Yes					Uses	Yes	22	11	9		Uses	Yes	14	9	21		Uses	Yes					Uses	Yes	2	3	14		Uses	Yes	0	0	0		Uses	Yes	0	1	0
				No	14	9	28			No						No	32	19	36			No	40	21	24			No						No	52	27	31			No	54	30	45			No	54	29	45
		*	X-squared = 15.014, df = 2, p-value = 0.0005492												X-squared = 5.1092, df = 2, p-value = 0.07772						X-squared = 4.9918, df = 2, p-value = 0.08242											*	X-squared = 15.376, df = 2, p-value = 0.0004582						X-squared = NaN, df = 2, p-value = NA						X-squared = 3.3258, df = 2, p-value = 0.1896
			Comparison		X-squared	p.Chisq	p.adj.Chisq		Comparison		X-squared	p.Chisq	p.adj.Chisq		Comparison		X-squared	p.Chisq	p.adj.Chisq		Comparison		X-squared	p.Chisq	p.adj.Chisq		Comparison		X-squared	p.Chisq	p.adj.Chisq		Comparison		X-squared	p.Chisq	p.adj.Chisq		Comparison		X-squared	p.Chisq	p.adj.Chisq		Comparison		X-squared	p.Chisq	p.adj.Chisq
			Regional	National	0.16099	0.688	1		Regional	National					Regional	National					Regional	National					Regional	National					Regional	National	1.3657	0.243	0.729		Regional	National					Regional	National
			Regional	International	13.239	0.000274	0.000822		Regional	International					Regional	International					Regional	International					Regional	International					Regional	International	13.608	0.000225	0.000675		Regional	International					Regional	International
			National	International	7.4769	0.00625	0.0188		National	International					National	International					National	International					National	International					National	International	4.5766	0.0324	0.0972		National	International					National	International
			HH environment		Level				HH environment		Level				HH environment		Level				HH environment		Level				HH environment		Level				HH environment		Level				HH environment		Level				HH environment		Level
					Regional	National	International				Regional	National	International				Regional	National	International				Regional	National	International				Regional	National	International				Regional	National	International				Regional	National	International				Regional	National	International
			Uses	Yes	28	20	19		Uses	Yes					Uses	Yes	20	9	8		Uses	Yes	7	8	24		Uses	Yes					Uses	Yes	4	5	11		Uses	Yes	1	2	2		Uses	Yes	0	1	0
				No	26	10	26			No						No	34	21	37			No	47	22	21			No						No	50	25	34			No	53	28	43			No	54	29	45
			X-squared = 4.309, df = 2, p-value = 0.116												X-squared = 4.484, df = 2, p-value = 0.1062					*	X-squared = 19.201, df = 2, p-value = 6.768e-05												X-squared = 5.4789, df = 2, p-value = 0.06461						X-squared = 1.2599, df = 2, p-value = 0.5326						X-squared = 3.3258, df = 2, p-value = 0.1896
			Comparison		X-squared	p.Chisq	p.adj.Chisq		Comparison		X-squared	p.Chisq	p.adj.Chisq		Comparison		X-squared	p.Chisq	p.adj.Chisq		Comparison		X-squared	p.Chisq	p.adj.Chisq		Comparison		X-squared	p.Chisq	p.adj.Chisq		Comparison		X-squared	p.Chisq	p.adj.Chisq		Comparison		X-squared	p.Chisq	p.adj.Chisq		Comparison		X-squared	p.Chisq	p.adj.Chisq
			Regional	National					Regional	National					Regional	National					Regional	National	2.469	0.116	0.348		Regional	National					Regional	National	1.7284	0.189	0.567		Regional	National					Regional	National
			Regional	International					Regional	International					Regional	International					Regional	International	18.599	1.61e-05	4.83e-05		Regional	International					Regional	International	5.5419	0.0186	0.0558		Regional	International					Regional	International
			National	International					National	International					National	International					National	International	5.2326	0.0222	0.0666		National	International					National	International	0.64883	0.421	1		National	International					National	International
[truncated: 3 more columns]

## Sheet: post
			Cold drinks						Cold shower						Cold water spray						Cold towel						Cold water immersion						Cold packs						Ice slurry ingestion						Menthol ingestion
	Environment		All players		Conditions				All players		Conditions				All players		Conditions				All players		Conditions				All players		Conditions				All players		Conditions				All players		Conditions				All players		Conditions
					HD	HH					HD	HH					HD	HH					HD	HH					HD	HH					HD	HH					HD	HH					HD	HH
			Uses	Yes	61	50			Uses	Yes	85	83			Uses	Yes	17	11			Uses	Yes	4	9			Uses	Yes	29	37			Uses	Yes	12	13			Uses	Yes	1	3			Uses	Yes	2	2
				No	68	79				No	44	46				No	112	118				No	125	120				No	100	92				No	117	116				No	128	126				No	127	127
			X-squared = 1.9132, df = 1, p-value = 0.1666						X-squared = 0.068254, df = 1, p-value = 0.7939						X-squared = 1.4422, df = 1, p-value = 0.2298						X-squared = 2.0251, df = 1, p-value = 0.1547						X-squared = 1.303, df = 1, p-value = 0.2537						X-squared = 0.044292, df = 1, p-value = 0.8333						X-squared = 1.0157, df = 1, p-value = 0.3135						X-squared = 0, df = 1, p-value = 1
	Level		Both environment		Level				Both environment		Level				Both environment		Level				Both environment		Level				Both environment		Level				Both environment		Level				Both environment		Level				Both environment		Level
					Regional	National	International				Regional	National	International				Regional	National	International				Regional	National	International				Regional	National	International				Regional	National	International				Regional	National	International				Regional	National	International
			Uses	Yes	46	29	36		Uses	Yes	66	37	65		Uses	Yes	14	8	6		Uses	Yes	1	4	8		Uses	Yes	17	16	33		Uses	Yes	4	6	15		Uses	Yes	3	0	1		Uses	Yes	0	2	2
				No	62	31	54			No	42	23	25			No	94	52	84			No	107	56	82			No	91	44	57			No	104	54	75			No	105	60	89			No	108	58	88
			X-squared = 1.0339, df = 2, p-value = 0.5963						X-squared = 3.0777, df = 2, p-value = 0.2146						X-squared = 2.5088, df = 2, p-value = 0.2853					*	X-squared = 6.9385, df = 2, p-value = 0.03114					*	X-squared = 11.34, df = 2, p-value = 0.003448					*	X-squared = 9.4351, df = 2, p-value = 0.008937						X-squared = 2.1246, df = 2, p-value = 0.3457						X-squared = 3.2165, df = 2, p-value = 0.2002
			Comparison		X-squared	p.Chisq	p.adj.Chisq		Comparison		X-squared	p.Chisq	p.adj.Chisq		Comparison		X-squared	p.Chisq	p.adj.Chisq		Comparison		X-squared	p.Chisq	p.adj.Chisq		Comparison		X-squared	p.Chisq	p.adj.Chisq		Comparison		X-squared	p.Chisq	p.adj.Chisq		Comparison		X-squared	p.Chisq	p.adj.Chisq		Comparison		X-squared	p.Chisq	p.adj.Chisq
			Regional	National					Regional	National					Regional	National					Regional	National	4.4021	0.0359	0.108		Regional	National	2.9171	0.0876	0.263		Regional	National	2.7315	0.0984	0.295		Regional	National					Regional	National
			Regional	International					Regional	International					Regional	International					Regional	International	7.1743	0.0074	0.0222		Regional	International	11.389	0.000739	0.00222		Regional	International	9.509	0.00204	0.00612		Regional	International					Regional	International
			National	International					National	International					National	International					National	International	0.24155	0.623	1		National	International	1.6367	0.201	0.603		National	International	1.3289	0.249	0.747		National	International					National	International
	Environment by level		Regional		Conditions				Regional		Conditions				Regional		Conditions				Regional		Conditions				Regional		Conditions				Regional		Conditions				Regional		Conditions				Regional		Conditions
					HD	HH					HD	HH					HD	HH					HD	HH					HD	HH					HD	HH					HD	HH					HD	HH
			Uses	Yes	26	20			Uses	Yes	35	31			Uses	Yes	9	5			Uses	Yes	0	1			Uses	Yes	8	9			Uses	Yes	1	3			Uses	Yes	1	2			Uses	Yes	0	0
				No	28	34				No	19	23				No	45	49				No	54	53				No	46	45				No	53	51				No	53	52				No	54	54
			X-squared = 1.3633, df = 1, p-value = 0.243						X-squared = 0.62338, df = 1, p-value = 0.4298						X-squared = 1.3131, df = 1, p-value = 0.2518						X-squared = 1.0093, df = 1, p-value = 0.3151						X-squared = 0.069813, df = 1, p-value = 0.7916						X-squared = 1.0385, df = 1, p-value = 0.3082						X-squared = 0.34286, df = 1, p-value = 0.5582						X-squared = NaN, df = 1, p-value = NA
			National		Conditions				National		Conditions				National		Conditions				National		Conditions				National		Conditions				National		Conditions				National		Conditions				National		Conditions
					HD	HH					HD	HH					HD	HH					HD	HH					HD	HH					HD	HH					HD	HH					HD	HH
			Uses	Yes	18	11			Uses	Yes	18	19			Uses	Yes	5	3			Uses	Yes	1	3			Uses	Yes	7	9			Uses	Yes	4	2			Uses	Yes	0	0			Uses	Yes	1	1
				No	12	19				No	12	11				No	25	27				No	29	27				No	23	21				No	26	28				No	30	30				No	29	29
			X-squared = 3.2703, df = 1, p-value = 0.07054						X-squared = 0.070505, df = 1, p-value = 0.7906						X-squared = 0.57692, df = 1, p-value = 0.4475						X-squared = 1.0714, df = 1, p-value = 0.3006						X-squared = 0.34091, df = 1, p-value = 0.5593						X-squared = 0.74074, df = 1, p-value = 0.3894						X-squared = NaN, df = 1, p-value = NA						X-squared = 0, df = 1, p-value = 1
			International		Conditions				International		Conditions				International		Conditions				International		Conditions				International		Conditions				International		Conditions				International		Conditions				International		Conditions
					HD	HH					HD	HH					HD	HH					HD	HH					HD	HH					HD	HH					HD	HH					HD	HH
			Uses	Yes	17	19			Uses	Yes	32	33			Uses	Yes	3	3			Uses	Yes	3	5			Uses	Yes	14	19			Uses	Yes	7	8			Uses	Yes	0	1			Uses	Yes	1	1
				No	28	26				No	13	12				No	42	42				No	42	40				No	31	26				No	38	37				No	45	44				No	44	44
			X-squared = 0.18519, df = 1, p-value = 0.667						X-squared = 0.055385, df = 1, p-value = 0.8139						X-squared = 0, df = 1, p-value = 1						X-squared = 0.54878, df = 1, p-value = 0.4588						X-squared = 1.1962, df = 1, p-value = 0.2741						X-squared = 0.08, df = 1, p-value = 0.7773						X-squared = 1.0112, df = 1, p-value = 0.3146						X-squared = 0, df = 1, p-value = 1
	Level by environment		HD environment		Level				HD environment		Level				HD environment		Level				HD environment		Level				HD environment		Level				HD environment		Level				HD environment		Level				HD environment		Level
					Regional	National	International				Regional	National	International				Regional	National	International				Regional	National	International				Regional	National	International				Regional	National	International				Regional	National	International				Regional	National	International
			Uses	Yes	26	18	17		Uses	Yes	35	18	32		Uses	Yes	9	5	3		Uses	Yes	0	1	3		Uses	Yes	8	7	14		Uses	Yes	1	4	7		Uses	Yes	1	0	0		Uses	Yes	0	1	1
				No	28	12	28			No	19	12	13			No	45	25	42			No	54	29	42			No	46	23	31			No	53	26	38			No	53	30	45			No	54	29	44
			X-squared = 3.5937, df = 2, p-value = 0.1658						X-squared = 1.0367, df = 2, p-value = 0.5955						X-squared = 2.561, df = 2, p-value = 0.2779						X-squared = 3.6378, df = 2, p-value = 0.1622						X-squared = 3.7568, df = 2, p-value = 0.1528					*	X-squared = 6.2162, df = 2, p-value = 0.04469						X-squared = 1.3997, df = 2, p-value = 0.4966						X-squared = 1.6083, df = 2, p-value = 0.4475
			Comparison		X-squared	p.Chisq	p.adj.Chisq		Comparison		X-squared	p.Chisq	p.adj.Chisq		Comparison		X-squared	p.Chisq	p.adj.Chisq		Comparison		X-squared	p.Chisq	p.adj.Chisq		Comparison		X-squared	p.Chisq	p.adj.Chisq		Comparison		X-squared	p.Chisq	p.adj.Chisq		Comparison		X-squared	p.Chisq	p.adj.Chisq		Comparison		X-squared	p.Chisq	p.adj.Chisq
			Regional	National					Regional	National					Regional	National					Regional	National					Regional	National					Regional	National	4.5414	0.0331	0.0993		Regional	National					Regional	National
			Regional	International					Regional	International					Regional	International					Regional	International					Regional	International					Regional	International	6.2056	0.0127	0.0381		Regional	International					Regional	International
			National	International					National	International					National	International					National	International					National	International					National	International	0.071023	0.79	1		National	International					National	International
			HH environment		Level				HH environment		Level				HH environment		Level				HH environment		Level				HH environment		Level				HH environment		Level				HH environment		Level				HH environment		Level
					Regional	National	International				Regional	National	International				Regional	National	International				Regional	National	International				Regional	National	International				Regional	National	International				Regional	National	International				Regional	National	International
			Uses	Yes	20	11	19		Uses	Yes	31	19	33		Uses	Yes	5	3	3		Uses	Yes	1	3	5		Uses	Yes	9	9	19		Uses	Yes	3	2	8		Uses	Yes	2	0	1		Uses	Yes	0	1	1
				No	34	19	26			No	23	11	12			No	49	27	42			No	53	27	40			No	45	21	26			No	51	28	37			No	52	30	44			No	54	29	44
			X-squared = 0.35017, df = 2, p-value = 0.8394						X-squared = 2.7308, df = 2, p-value = 0.2553						X-squared = 0.32024, df = 2, p-value = 0.852						X-squared = 3.793, df = 2, p-value = 0.1501					*	X-squared = 7.8699, df = 2, p-value = 0.01955						X-squared = 4.5481, df = 2, p-value = 0.1029						X-squared = 1.1679, df = 2, p-value = 0.5577						X-squared = 1.6083, df = 2, p-value = 0.4475
			Comparison		X-squared	p.Chisq	p.adj.Chisq		Comparison		X-squared	p.Chisq	p.adj.Chisq		Comparison		X-squared	p.Chisq	p.adj.Chisq		Comparison		X-squared	p.Chisq	p.adj.Chisq		Comparison		X-squared	p.Chisq	p.adj.Chisq		Comparison		X-squared	p.Chisq	p.adj.Chisq		Comparison		X-squared	p.Chisq	p.adj.Chisq		Comparison		X-squared	p.Chisq	p.adj.Chisq
			Regional	National					Regional	National					Regional	National					Regional	National					Regional	National	2.0364	0.154	0.462		Regional	National					Regional	National					Regional	National
			Regional	International					Regional	International					Regional	International					Regional	International					Regional	International	7.9031	0.00494	0.0148		Regional	International					Regional	International					Regional	International
			National	International					National	International					National	International					National	International					National	International	1.1493	0.284	0.852		National	International					National	International					National	International

## Sheet: correlation
	X-squared
	All	Pre	Per	Post
Cold drinks	2.016	0.45612	1.9053	1.9132
	18.75	0.72736	15.191	1.0339
	3.4239	0	5.7176	1.3633
	1.6667	0	0.07702	3.2703
	0.17857	1.3846	0.18519	0.18519
	17.659	1.5146	15.014	3.5937
	4.448	4.448	4.309	0.35017
Cold shower	0.4628	1.1034		0.06825
	1.9411	0.73987		3.0777
	0.04227	0		0.62338
	0.3	1.0019		0.0705
	0.96257	1.0286		0.05538
	0.50612	1.5375		1.0367
	2.254	0.13391		2.7308
Cold water spray	0.87036	0.056816	0.45612	1.4422
	2.0212	0.79858	9.5141	2.5088
	2.0145	0	0.15584	1.3131
	0.28708	0.35088	0.3	0.57692
	0.22727	0	0.07252	0
	1.5592	0.13972	5.1092	2.561
	2.2221	0.88256	4.484	0.32024
Cold towel	0.068984	1.8356	0.44406	2.0251
	25.293	2.112	21.532	6.9385
	2.8966	0	2.8966	1.0093
	0.077022		0.08207	1.0714
	0.71429	3.1034	0.4	0.54878
	6.1084	1.3997	4.9918	3.6378
	22.183	3.1447	19.201	3.793
Cold water immersion	0.70578	1.5743		1.303
	11.27	0.9362		11.34
	0.063868	1.0909		0.06981
	0.34091	0.35088		0.34091
	0.42078	0.21176		1.1962
	4.7405	0.22141		3.7568
	6.6423	0.79507		7.8699
Cold packs	0.36492	1.3216	0.0302	0.04429
	33.337	13.431	19.087	9.4351
	0.54		0.70588	1.0385
	0.11132		0.57692	0.74074
	0.045895	1.3941	0.49846	0.08
	18.391	3.7921	15.376	6.2162
	15.175	9.7097	5.4789	4.5481
Ice slurry ingestion	6.6581	2.0156	5.0988	1.0157
	0.63113	1.5957	1.235	2.1246
	0.34286		1.0093	0.34286
	3.1579	1.0169	2.069
	4.186	1.0112	2.0455	1.0112
	40.616			1.3997
	1.5674	1.6083	1.2599	1.1679
Menthol ingestion	0.516	0.33725	0	0
	6.536	2.2821	6.6516	3.2165
		1.0169	0	0
	1.0465	2.0455		0
	3.7767	3.3258	3.3258	1.6083
	3.7452	3.7921	3.3258	1.6083
Menthol gel	2.8782	3.671	1.0157	1.8356
	7.0112	5.2227	6.4923	5.1328
	3.1579	3.1579	3.1579	1.0169
	0.71429	1.0465	1.0112	1.0465
	3.7921	1.8813	1.8813	1.8813
	5.3725	4.9817	10.136	3.6378
Cold vest	1.8356	2.0156	1.0039	1.0039
	9.5178	3.7625	1.8739	1.8739
	1.9059	2.0455	1.0112	1.0112
	1.8813
	7.7056	3.7921	1.8813	1.8813
